# Supplementary material for: Thoracoscopy-Guided vs. Ultrasound-Guided Paravertebral Block in Thoracoscopic Surgery: A Non-Inferiority Randomized Trial
Source: J Clin Med. 2025 Nov 30;14(23):8493. doi: 10.3390/jcm14238493 (PMC12693058; doi:10.3390/jcm14238493)
Supplement: Supplementary file 1 [file jcm-14-08493-s001.zip]

Archive with 2 entries (2 files):
- video-video S1, T-TPVB_annotation_15Mb.mp4
- video-video S2, U-TPVB_annotation_15Mb.mp4
